# Supplementary material for: Advances in the Measurement and Interpretation of Intervertebral Motion in the Lumbar Spine: A Scoping Review
Source: Bioengineering (Basel). 2026 Feb 18;13(2):239. doi: 10.3390/bioengineering13020239 (PMC12937696; doi:10.3390/bioengineering13020239)
Supplement: Supplementary file 1 [file bioengineering-13-00239-s001.zip]

Archive with 2 entries (2 files):
- Breen, Alan, et al., 2026 - bioeng suppl video.avi
- Breen, Alan, et al., 2026 - bioeng suppl tables.pdf
